# Supplementary material for: Nanoscale effects in the characterization of viscoelastic materials with atomic force microscopy: coupling of a quasi-three-dimensional standard linear solid model with in-plane surface interactions
Source: Beilstein J Nanotechnol. 2016 Apr 15;7:554–71. doi: 10.3762/bjnano.7.49 (PMC4901551; doi:10.3762/bjnano.7.49)
Supplement: File 2 — Trimodal AFM with quasi-3D standard linear solid model sample, with in-plane surface effects added. Software source file written in C programming language. [file Beilstein_J_Nanotechnol-07-554-s002.zip]

Archive with 1 entries (1 files):
- Trimodal_AFM_With_Enhanced_Q3D.c
