# Supplementary material for: Nanoscale effects in the characterization of viscoelastic materials with atomic force microscopy: coupling of a quasi-three-dimensional standard linear solid model with in-plane surface interactions
Source: Beilstein J Nanotechnol. 2016 Apr 15;7:554–71. doi: 10.3762/bjnano.7.49 (PMC4901551; doi:10.3762/bjnano.7.49)
Supplement: File 3 — Parameter input file. User-defined input parameters. [file Beilstein_J_Nanotechnol-07-554-s003.zip]

Archive with 1 entries (1 files):
- input.txt
