# Supplementary material for: Nanoscale effects in the characterization of viscoelastic materials with atomic force microscopy: coupling of a quasi-three-dimensional standard linear solid model with in-plane surface interactions
Source: Beilstein J Nanotechnol. 2016 Apr 15;7:554–71. doi: 10.3762/bjnano.7.49 (PMC4901551; doi:10.3762/bjnano.7.49)
Supplement: File 3 — Parameter input file. User-defined input parameters. [file Beilstein_J_Nanotechnol-07-554-s003.zip › input.txt]

OutputFile				FileRootName 
Frequency_1(Hz)				150000
ForceConstant_1(N/m)			10.0
QualityFactor_1				150.0 
QualityFactor_2				450.0 
QualityFactor_3				750.0 
CantileverRestPosition(nm)		95.0
TargetAmplitude_1(nm)			100.0
TargetAmplitude_2(nm)			0.0
TargetAmplitude_3(nm)			0.0
k1(N/m/nm^2)                            7.5e-2	SLS parameter
k2(N/m/nm^2)                            7.5e-2	SLS parameter
cDiss(Ns/m/nm^2)			1.0e-7	SLS parameter
kint(N/m^2)				0.24e11	2D surface inter-element elasticity parameter
